# Supplementary material for: PPy‐Coated Wire Actuators for the Micromechanostimulation of Cells: Fabrication and Characterization
Source: Small Sci. 2026 Mar 13;6(3):e202500639. doi: 10.1002/smsc.202500639 (PMC13097529; doi:10.1002/smsc.202500639)
Supplement: Supplementary file 1 — Supplementary Material [file SMSC-6-e202500639-s001.zip]

Archive with 3 entries (3 files):
- New folder/SI Small s.1.pdf
- New folder/Supporting Material - Video1.mp4
- New folder/Supporting Material - Video2.mp4
